# Supplementary material for: Transcobalamin 2 orchestrates monocyte proliferation and TLR4-driven inflammation in systemic lupus erythematosus via folate one-carbon metabolism
Source: Front Immunol. 2024 May 31;15:1339680. doi: 10.3389/fimmu.2024.1339680 (PMC11176449; doi:10.3389/fimmu.2024.1339680)
Supplement: Supplementary file 2 [file Table_1.xlsx]

## Sheet: Table s1
Supplementary Table 1. Characteristics of SLE patients and healthy control.
NO.	Relative TCN2 expression	gender	age	SLEDAI-2K	C3	C4	Clinical Manifestations								anti cardiolipin antibody
							Rash	light sensitive	hair loss	myositis	arthritis	canker sores	fever	Upro*	dsDNA Ab	SM Ab	RNP Ab	SSA Ab	SSB Ab	ACA	ARO.52	AHA	AnuA	RIB
SLE1	2.07809	F	51	23	61.9	16.1	0	0	1	1	1	0	1	1	1	0	0	0	0	0	0	1	1	0
SLE2	0.539515	F	51	6	0	0	0	0	1	1	0	0	0	0	0	0	0	0	0	0	0	0	0	0
SLE3	1.53589	F	44	8	0	0	1	1	1	0	1	0	0	0	0	0	0	0	0	0	0	0	0	0
SLE4	2.45044	F	38	10	36.7	3.84	0	0	0	0	0	1	0	1	0	0	0	0	0	0	0	0	0	0
SLE5	1.45276	F	24	14	46.9	10.1	0	0	1	0	1	0	1	0	1	1	1	0	0	0	0	1	0	1
SLE6	2.297	F	43	15	23.9	2.47	0	0	1	0	1	0	1	1	1	1	1	0	0	1	0	0	0	0
SLE7	3.34533	F	46	15	75	11.5	1	1	0	1	1	0	1	0	1	1	1	1	1	0	1	0	0	0
SLE8	0.615457	M	52	8	0	0	1	0	0	0	1	0	0	0	1	1	0	1	1	0	1	0	0	0
SLE9	0.803251	F	20	10	86.8	31	1	0	0	0	1	0	0	1	0	1	1	0	0	1	0	0	0	0
SLE10	0.498364	F	65	4	107	11.9	0	0	0	0	0	1	0	0	0	0	0	0	0	1	0	0	0	0
SLE11	1.37772	F	53	9	76.2	6.14	1	1	0	0	1	1	0	0	0	0	0	1	0	1	1	0	0	0
SLE12	0.502415	F	31	19	43.4	11.3	1	0	1	0	1	0	0	1	1	0	1	1	0	0	1	1	1	1
SLE13	0.514781	F	20	10	66.3	14.2	1	0	0	0	1	0	1	0	0	0	1	0	0	0	0	0	0	0
SLE14	1.86996	F	23	14	33.7	3.11	1	0	1	0	0	1	0	0	1	0	1	0	0	0	0	0	0	0
SLE15	0.524324	M	40	0	132	32.5	1	0	0	0	0	0	0	0	0	0	0	1	0	0	0	0	0	0
SLE16	0.734537	F	25	12	32	4.07	0	0	0	0	0	0	0	1	1	0	1	0	0	0	0	1	1	1
SLE17	0.31173	M	69	0	0	0	0	0	0	0	0	0	0	0	0	0	0	0	0	0	0	0	0	0
SLE18	1.32488	F	43	10	70	39.4	1	1	1	0	1	0	0	1	1	0	0	0	0	0	0	0	0	0
SLE19	2.06339	F	43	8	70	40.8	1	1	1	0	1	0	0	1	1	0	0	1	0	0	0	0	0	0
SLE20	1.52458	M	31	8	47	13.5	0	0	0	0	1	0	0	1	1	1	1	1	0	0	0	0	0	0
SLE21	0.407029	F	33	0	88	22	0	0	0	0	0	0	0	0	0	0	0	0	0	0	0	0	0	0
SLE22	0.0501089	F	35	0	105	19	0	0	0	0	0	0	0	0	0	0	0	0	0	0	0	0	0	0
SLE23	0.327801	F	44	2	96.7	15.1	0	0	0	0	0	0	0	0	0	0	0	0	0	0	0	0	0	0
SLE24	0.886253	F	31	6	57.5	10.5	0	0	0	0	1	0	0	0	1	0	0	0	0	1	1	0	0	0
SLE25	0.482973	F	51	8	92.8	13.8	0	0	0	0	1	0	0	0	1	0	0	1	0	0	1	1	0	0
SLE26	3.027	F	27	2	69.7	12.3	0	0	0	0	0	0	0	0	1	0	0	1	0	0	1	1	1	1
SLE27	2.76085	F	35	19	2.83	22	1	0	1	0	1	1	0	0	1	1	1	0	0	0	0	1	1	1
SLE28	1.48985	F	41	2	0	0	0	0	1	0	0	0	0	0	0	0	0	0	0	0	0	0	0	0
SLE29	3.29674	F	41	25	19.6	1.77	0	0	1	0	0	0	0	1	1	0	0	0	0	0	0	1	1	0
SLE30	1.08665	F	21	5	89.2	24.4	0	0	0	0	1	0	1	0	0	0	1	1	0	0	1	0	0	0
SLE31	0.498364	F	65	4	107	11.9	0	0	0	0	0	1	0	0	0	0	0	0	0	1	0	0	0	0
SLE32	1.72846	F	40	2	104	13	0	0	0	0	0	0	0	0	0	0	0	0	0	0	0	0	0	0
SLE33	1.14016	F	70	3	49.6	6.49	0	0	0	0	0	0	0	0	0	0	0	0	0	0	0	0	0	0
SLE34	0.185492	F	24	0	71.8	25.3	0	0	0	0	0	0	0	0	0	0	0	0	0	0	0	0	0	0
SLE35	0.687111	M	41	15	56.7	13.7	1	1	1	1	1	0	1	0	1	0	1	0	0	0	0	0	0	0
SLE36	1.58689	M	33	28	\	\	1	2	1	0	0	0	0	2	1	1	1	0	0	0	0	0	0	0
SLE37	2.02632	F	46	28	\	\	1	2	1	0	0	0	0	2	1	1	1	0	0	0	0	0	0	0
SLE38	2.03039	M	21	34	\	\	1	1	1	0	1	0	0	2	1	1	1	0	0	0	0	1	1	0
SLE39	2.6787	F	19	34	\	\	2	2	1	0	1	0	0	1	1	1	1	1	0	0	0	1	1	0
SLE40	0.505535	F	25	2	\	\	0	0	0	0	0	0	0	0	1	0	0	0	0	0	0	0	0	0
SLE41	0.233858	F	26	2	\	\	0	0	0	0	0	0	0	0	1	0	0	0	0	0	0	0	0	0
SLE42	0.358335	M	43	2	\	\	0	0	0	0	0	0	0	0	1	0	0	0	0	0	0	0	0	0
SLE43	0.140348	F	38	0	\	\	0	0	0	0	0	0	0	0	0	0	0	0	0	0	0	0	0	0
SLE44	0.134281	F	18	2	\	\	0	0	0	0	0	0	0	0	1	0	0	0	0	0	0	0	0	0
SLE45	0.330494	F	25	2	\	\	0	0	0	0	0	0	0	0	1	0	0	0	0	0	0	0	0	0
SLE46	0.334273	F	40	2	\	\	0	0	0	0	0	0	0	0	1	0	0	0	0	0	0	0	0	0
SLE47	0.264831	F	24	0	\	\	0	0	0	0	0	0	0	0	0	0	0	0	0	0	0	0	0	0
SLE48	0.0531849	F	19	0	\	\	0	0	0	0	0	0	0	0	0	0	0	0	0	0	0	0	0	0
SLE49	0.611036	M	23	4	\	\	0	1	0	0	0	0	0	1	1	1	0	0	0	0	0	0	0	0
SLE50	0.530843	M	37	4	\	\	0	0	0	0	0	0	0	1	1	1	0	0	0	0	0	0	0	0
SLE51	0.947389	F	21	4	\	\	0	1	0	0	0	0	0	1	1	1	0	0	0	0	0	0	0	0
HC1	0.912086	M	22	\	\	\	\	\	\	\	\	\	\	\	\	\	\	\	\	\	\	\	\	\
HC2	1.05721	F	26	\	\	\	\	\	\	\	\	\	\	\	\	\	\	\	\	\	\	\	\	\
HC3	0.844013	M	37	\	\	\	\	\	\	\	\	\	\	\	\	\	\	\	\	\	\	\	\	\
HC4	2.32424	F	29	\	\	\	\	\	\	\	\	\	\	\	\	\	\	\	\	\	\	\	\	\
HC5	0.620984	F	29	\	\	\	\	\	\	\	\	\	\	\	\	\	\	\	\	\	\	\	\	\
HC6	1.27537	F	29	\	\	\	\	\	\	\	\	\	\	\	\	\	\	\	\	\	\	\	\	\
HC7	0.00851136	F	31	\	\	\	\	\	\	\	\	\	\	\	\	\	\	\	\	\	\	\	\	\
HC8	0.00665407	F	60	\	\	\	\	\	\	\	\	\	\	\	\	\	\	\	\	\	\	\	\	\
HC9	0.00823172	M	68	\	\	\	\	\	\	\	\	\	\	\	\	\	\	\	\	\	\	\	\	\
HC10	0.392176	F	40	\	\	\	\	\	\	\	\	\	\	\	\	\	\	\	\	\	\	\	\	\
HC11	0.659787	M	39	\	\	\	\	\	\	\	\	\	\	\	\	\	\	\	\	\	\	\	\	\
HC12	0.904502	F	36	\	\	\	\	\	\	\	\	\	\	\	\	\	\	\	\	\	\	\	\	\
HC13	0.737009	F	25	\	\	\	\	\	\	\	\	\	\	\	\	\	\	\	\	\	\	\	\	\
HC14	0.549469	F	51	\	\	\	\	\	\	\	\	\	\	\	\	\	\	\	\	\	\	\	\	\
HC15	0.561989	F	40	\	\	\	\	\	\	\	\	\	\	\	\	\	\	\	\	\	\	\	\	\
HC16	0.30411	F	29	\	\	\	\	\	\	\	\	\	\	\	\	\	\	\	\	\	\	\	\	\
HC17	0.770331	F	24	\	\	\	\	\	\	\	\	\	\	\	\	\	\	\	\	\	\	\	\	\
HC18	1.01259	M	35	\	\	\	\	\	\	\	\	\	\	\	\	\	\	\	\	\	\	\	\	\
HC19	0.421182	F	44	\	\	\	\	\	\	\	\	\	\	\	\	\	\	\	\	\	\	\	\	\
HC20	0.0130852	M	33	\	\	\	\	\	\	\	\	\	\	\	\	\	\	\	\	\	\	\	\	\
HC21	0.18774	F	45	\	\	\	\	\	\	\	\	\	\	\	\	\	\	\	\	\	\	\	\	\
HC22	0.215909	F	27	\	\	\	\	\	\	\	\	\	\	\	\	\	\	\	\	\	\	\	\	\
HC23	0.221132	F	37	\	\	\	\	\	\	\	\	\	\	\	\	\	\	\	\	\	\	\	\	\
HC24	0.176987	F	42	\	\	\	\	\	\	\	\	\	\	\	\	\	\	\	\	\	\	\	\	\
HC25	0.545351	M	31	\	\	\	\	\	\	\	\	\	\	\	\	\	\	\	\	\	\	\	\	\
HC26	0.3269	F	50	\	\	\	\	\	\	\	\	\	\	\	\	\	\	\	\	\	\	\	\	\
HC27	0.457932	F	27	\	\	\	\	\	\	\	\	\	\	\	\	\	\	\	\	\	\	\	\	\
HC28	0.288923	F	38	\	\	\	\	\	\	\	\	\	\	\	\	\	\	\	\	\	\	\	\	\

## Sheet: Table s2
Supplementary Table 2. Human qPCR primers used in this study.
Primer name	Sequence (5'-3')
ACTB-FP	5'-CATGTACGTTGCTATCCAGGC-3'
ACTB-RP	5'-CTCCTTAATGTCACGCACGAT-3'
CD320-FP	5'-CGCTGAGCGATGACTGCAT-3'
CD320-RP	5'-CCGGGAGGATCTCATTGGTTC-3'
SLC19A1-FP	5'-CTCAGCTTCGTGTCGGTGT-3'
SLC19A1-RP	5'-AGCGAGATGTAGTTGAGCGTG-3'
FOLR2-FP	5'-CCTCTGGAGTCACTCATACAAGG-3'
FOLR2-RP	5'-CCTGGGCTGAATCAAACCAC-3'
SHMT1-FP	5'-CTGGCACAACCCCTCAAAGA-3'
SHMT1-RP	5'-AGGCAATCAGCTCCAATCCAA-3'
SHMT2-FP	5'-CCCTTCTGCAACCTCACGAC-3'
SHMT2-RP	5'-TGAGCTTATAGGGCATAGACTCG-3'
MTHFD1-FP	5'-GCGCCAGCAGAAATCCTGA-3'
MTHFD1-RP	5'-AGGTACTTGCTCCTTCAACTGA-3'
MTHFD2-FP	5'-GATCCTGGTTGGCGAGAATCC-3'
MTHFD2-RP	5'-TCTGGAAGAGGCAACTGAACA-3'
MTR-FP	5'-AGCGGGAGAAGCTAAACGAAG-3'
MTR-RP	5'-CGGTAGGCCAAGTGTTCAAGG-3'
TCN2-KO-F1	5'-TTCTTGCTCACTGCTCACCC-3'
TCN2-KO-R1	5'-CTGTGCAGGTAGAGGTCTTCC-3'
TCN2-FP1	5'-TGAACCACAAGACCTACATTGATC-3'
TCN2-RP1	5'-GTGAATCCTCCTAACTCATGGG-3'
MTHFR-FP	5'-AGATGGCTACCACAGAGGTGCT-3'
MTHFR-RP	5'-TGGGACGTACATCTTCCTCTCG-3'
MTRR-FP	5'-TTCTTGCCAGCCACCACTCAGT-3'
MTRR-RP	5'-CAGAACCTCTGTTGTGGCAGTAG-3'
FOLR1-FP	5'-GCTCAGCGGATGACAACACA-3'
FOLR1-RP	5'-CCTGGCCCATGCAATCCTT-3'
MAT2A-FP	5'-ATGAACGGACAGCTCAACGG-3'
MAT2A-RP	5'-CCAGCAAGAAGGATCATTCCAG-3'
AHCY-FP	5'-TAGCAGGCTATGGTGATGTGG-3'
AHCY-RP	5'-ATGGGGTCAATCTCGGTGATG-3'
PLP2-FP	5'-TGACCTGCACACCAAGATACC-3'
PLP2-RP	5'-AGGATTGCCGCTATGAGGGT-3'
CD14-FP	5'-ACGCCAGAACCTTGTGAGC-3'
CD14-RP	5'-GCATGGATCTCCACCTCTACTG-3'
CCL2-FP	5'-CAGCCAGATGCAATCAATGCC-3'
CCL2-RP	5'-TGGAATCCTGAACCCACTTCT-3'
CXCL10-FP	5'-GTGGCATTCAAGGAGTACCTC-3'
CXCL10-RP	5'-TGATGGCCTTCGATTCTGGATT-3'
IL6-FP	5'-ACTCACCTCTTCAGAACGAATTG-3'
IL6-RP	5'-CCATCTTTGGAAGGTTCAGGTTG-3'
TNF-FP	5'-CCTCTCTCTAATCAGCCCTCTG-3'
TNF-RP	5'-GAGGACCTGGGAGTAGATGAG-3'

## Sheet: Table s3
Supplementary Table 3. Antibody used in this study.
Name	Supplier	Cat.No	Dilution ratio
Anti-β-actin	ZSGB-BIO	TA-09	1:2000
Anti-TCN2	INVITROGEN	PA5-76816	1:1000
Anti-pp65	CST	3033t	1:1000
Anti-p65	CST	8242t	1:1000
Anti-p21	CST	2947s	1:1000
Anti-CDK1/2	SANTA CRUZ	sc-53219	1:1000
